# Supplementary material for: Prediction of the CYP2D6 enzymatic activity based on investigating of the CYP2D6 genotypes around the vivax malaria patients in Yunnan Province, China
Source: Malar J. 2021 Nov 25;20:448. doi: 10.1186/s12936-021-03988-5 (PMC8620920; doi:10.1186/s12936-021-03988-5)
Supplement: Supplementary file 2 — Additional file 2. Records of basic personal information of subjects [file 12936_2021_3988_MOESM2_ESM.xlsx]

## Sheet: Sheet1
	Additional file 2 Records of basic personal information of subjects
	Serial number of cases	Gender	Age	Infection resource	Countyof finding cases	Year of finding	Interval period from primeval attack
	R1	Male	36	Myanmar	Tengchong	2015	176
	R2	Male	6	Myanmar	Yingjiang	2016	171
	R3	Male	28	Myanmar	Yingjiang	2015	168
	R4	Male	49	Myanmar	Tengchong	2015	178
	R5	Male	29	Myanmar	Tengchong	2014	177
	R6	Female	50	Myanmar	Yingjiang	2015	85
	R7	Female	56	Myanmar	Yingjiang	2016	175
	R8	Male	29	Myanmar	Longchuan	2016	58
	R9	Male	34	Myanmar	Ruili	2015	178
	R10	Male	39	Myanmar	Yingjiang	2017	62
	R11	Male	44	Myanmar	Ruili	2015	60
	R12	Male	21	Myanmar	Tengchong	2014	179
	R13	Female	31	Myanmar	Yingjiang	2016	162
	R14	Male	62	Yingjiang	Baoshan	2014	160
	R15	Female	37	Myanmar	Tengchong	2015	130
	R16	Male	34	Myanmar	Ruili	2014	165/122/97
	R17	Female	25	Myanmar	Yingjiang	2016	169
	R18	Male	41	Myanmar	Lianghe	2016	171
	R19	Male	34	Myanmar	Tengchong	2015	175
	R20	Male	31	Myanmar	Mangshi	2014	71
	R21	Male	40	Africa	Kunming	2014	54
	R22	Male	25	Myanmar	Baoshan	2015	45
	R23	Female	45	Myanmar	Yingjiang	2017	178
	R24	Female	9	Myanmar	Yingjiang	2016	166
	R25	Female	42	Myanmar	Yingjiang	2014	177
	R26	Male	4	Myanmar	Yingjiang	2017	162
	R27	Female	33	Myanmar	Yingjiang	2016	45
	R28	Female	10	Myanmar	Yingjiang	2016	88
	R29	Male	46	Myanmar	Baoshan	2015	174
	R30	Male	2	Myanmar	Yingjiang	2017	180
	R31	Male	41	Myanmar	Tengchong	2015	128
	R32	Male	34	Myanmar	Yingjiang	2016	172
	R33	Male	23	Myanmar	Ruili	2014	90
	R34	Male	31	Myanmar	Yingjiang	2015	173
	R35	Male	51	Yingjiang	Baoshan	2014	167
	R36	Male	31	Myanmar	Ruili	2015	174
	R37	Male	39	Myanmar	Yingjiang	2015	97
	R38	Male	25	Myanmar	Yingjiang	2015	180
	R39	Male	35	Myanmar	Ruili	2014	177
	R40	Male	26	Myanmar	Baoshan	2016	162
	R41	Female	52	Myanmar	Yingjiang	2015	178
	R42	Male	49	Myanmar	Yingjiang	2016	68/66
	R43	Female	36	Myanmar	Yingjiang	2017	178
	R44	Female	62	Myanmar	Yingjiang	2017	177
	R45	Male	43	Myanmar	Baoshan	2018	176
	R46	Male	38	Myanmar	Tengchong	2018	270
	R47	Male	25	Myanmar	Ruili	2019	65
	R48	Male	38	Myanmar	Yingjiang	2019	216
	R49	Female	36	Myanmar	Yingjiang	2019	188
	R50	Female	67	Myanmar	Yingjiang	2019	224
	R51	Female	51	Myanmar	Yingjiang	2019	181
	R52	Male	34	Myanmar	Yingjiang	2019	62
	R53	Male	45	Myanmar	Yingjiang	2016	1605
	R54	Male	39	Myanmar	Yingjiang	2019	226
	R55	Female	65	Myanmar	Yingjiang	2019	186
	R56	Male	31	Myanmar	Yingjiang	2019	221
	R57	Male	29	Myanmar	Yingjiang	2019	87
	R58	Male	41	Myanmar	Yingjiang	2018	240
	R59	Male	35	Myanmar	Yingjiang	2019	59
	R60	Male	51	Myanmar	Yingjiang	2019	133
	R61	Male	23	Myanmar	Yingjiang	2019	29
	R62	Male	38	Myanmar	Yingjiang	2018	43
	R63	Male	36	Myanmar	Yingjiang	2019	190/111
	N1	Male	20	Myanmar	Tengchong	2018
	N2	Male	42	Myanmar	Tengchong	2018
	N3	Male	23	Myanmar	Tengchong	2018
	N4	Male	59	Myanmar	Menglian	2018
	N5	Male	27	Myanmar	Baoshan	2018
	N6	Male	58	Myanmar	Tengchong	2018
	N7	Male	26	Myanmar	Yuanyang	2018
	N8	Female	32	Myanmar	Yuanyang	2018
	N9	Male	30	Myanmar	Jinping	2018
	N10	Female	63	Myanmar	Jinping	2018
	N11	Male	48	Myanmar	Dali	2018
	N12	Male	17	Myanmar	Tengchong	2018
	N13	Male	40	Myanmar	Tengchong	2018
	N14	Male	41	Africa	Tengchong	2018
	N15	Male	37	Myanmar	Tengchong	2018
	N16	Female	52	Myanmar	Baoshan	2018
	N17	Male	32	Myanmar	Tengchong	2018
	N18	Male	19	Myanmar	Tengchong	2018
	N19	Male	43	Myanmar	Tengchong	2018
	N20	Male	43	Myanmar	Tengchong	2018
	N21	Male	46	Myanmar	Baoshan	2018
	N22	Male	50	Myanmar	Baoshan	2018
	N23	Male	29	Myanmar	Baoshan	2018
	N24	Male	21	Myanmar	Baoshan	2018
	N25	Male	20	Myanmar	Mengla	2018
	N26	Male	54	Myanmar	Tengchong	2018
	N27	Male	26	Myanmar	Yingjiang	2018
	N28	Female	54	Myanmar	Baoshan	2018
	N29	Male	27	Myanmar	Baoshan	2018
	N30	Male	48	Myanmar	Tengchong	2018
	N31	Female	23	Myanmar	Baoshan	2018
	N32	Male	48	Myanmar	Yingjiang	2018
	N33	Male	44	Myanmar	Baoshan	2018
	N34	Male	23	Myanmar	Yingjiang	2018
	N35	Male	40	Myanmar	Diqing	2018
	N36	Male	60	Myanmar	Tengchong	2018
	N37	Male	26	Myanmar	Nujiang	2018
	N38	Female	59	Myanmar	Yingjiang	2018
	N39	Female	33	Myanmar	Yingjiang	2018
	N40	Male	20	Myanmar	Longchuan	2018
	N41	Female	44	Myanmar	Ruili	2018
	N42	Male	20	Myanmar	Yingjiang	2019
	N43	Male	35	Africa	Kunming	2019
	N44	Male	27	Myanmar	Tengchong	2019
	N45	Female	21	Myanmar	Tengchong	2019
	N46	Male	32	Myanmar	Tengchong	2019
	N47	Female	46	Myanmar	Jinping	2019
	N48	Male	19	Myanmar	Mangshi	2019
	N49	Female	37	Myanmar	Yingjiang	2019
	N50	Female	50	Myanmar	Yingjiang	2019
	N51	Female	35	Myanmar	Yingjiang	2019
	N52	Male	40	Myanmar	Yingjiang	2019
	N53	Male	39	Myanmar	Yingjiang	2019
	N54	Male	47	Myanmar	Linxiang	2019
	N55	Male	49	Myanmar	Yingjiang	2019
	N56	Female	66	Myanmar	Yingjiang	2019
	N57	Male	50	Myanmar	Yingjiang	2019
	N58	Female	23	Myanmar	Yingjiang	2019
	N59	Male	30	Myanmar	Yingjiang	2019
	N60	Female	49	Myanmar	Yingjiang	2019
	N61	Male	33	Myanmar	Tengchong	2019
	N62	Male	44	Myanmar	Tengchong	2019
	N63	Female	21	Myanmar	Ruili	2019
	N64	Male	21	Myanmar	Yingjiang	2019
	N65	Male	24	Myanmar	Yingjiang	2019
	N66	Male	57	Myanmar	Yingjiang	2019
	N67	Female	12	Myanmar	Tengchong	2019
	N68	Male	46	Myanmar	Dali	2019
	N69	Male	32	Myanmar	Linxiang	2019
	N70	Male	22	Myanmar	Baoshan	2019
	N71	Male	59	Myanmar	Baoshan	2019
	N72	Male	47	Myanmar	Yingjiang	2019
	N73	Male	35	Myanmar	Yingjiang	2019
	N74	Female	28	Myanmar	Yingjiang	2019
	N75	Male	29	Myanmar	Yingjiang	2019
	N76	Male	35	Myanmar	Tengchong	2019
	N77	Male	20	Myanmar	Tengchong	2019
	N78	Male	35	Myanmar	Tengchong	2019
	N79	Male	47	Myanmar	Linxiang	2019
	N80	Male	47	Myanmar	Linxiang	2019
	N81	Male	32	Myanmar	Linxiang	2019
	N82	Male	53	Myanmar	Ruili	2019
	N83	Male	24	Myanmar	Yingjiang	2019
	N84	Male	19	Myanmar	Yingjiang	2019
	N85	Female	40	Myanmar	Yingjiang	2019
	N86	Male	28	Myanmar	Yingjiang	2019
	N87	Male	17	Myanmar	Yingjiang	2019
	N88	Female	22	Myanmar	Longchuan	2019
	N89	Male	34	Myanmar	Longchuan	2019
	N90	Male	47	Myanmar	Tengchong	2019
	N91	Male	41	Myanmar	Tengchong	2019
	N92	Female	64	Myanmar	Yingjiang	2019
	N93	Male	27	Myanmar	Yingjiang	2019
	N94	Male	46	Myanmar	Yingjiang	2019
	N95	Male	22	Myanmar	Yingjiang	2019
	N96	Male	42	Myanmar	Yingjiang	2019
	N97	Male	53	Myanmar	Yingjiang	2019
	N98	Female	30	Myanmar	Yingjiang	2019
	N99	Male	50	Myanmar	Yingjiang	2019
	N100	Female	3	Myanmar	Yingjiang	2019
	N101	Female	37	Myanmar	Yingjiang	2019
	N102	Male	49	Myanmar	Yingjiang	2019
	N103	Male	7	Myanmar	Yingjiang	2019
	N104	Female	42	Myanmar	Yingjiang	2019
	N105	Male	57	Myanmar	Yingjiang	2019
	N106	Female	28	Myanmar	Yingjiang	2019
	N107	Female	44	Myanmar	Yingjiang	2019
	N108	Male	26	Myanmar	Yingjiang	2019
	N109	Male	70	Myanmar	Yingjiang	2019
	N110	Female	47	Myanmar	Yingjiang	2019
	N111	Male	42	Myanmar	Yingjiang	2019
	N112	Male	32	Myanmar	Yingjiang	2019
	N113	Male	27	Myanmar	Yingjiang	2019
	N114	Male	22	Myanmar	Yingjiang	2019
	N115	Male	50	Myanmar	Ruili	2019
	N116	Female	39	Myanmar	Mangshi	2019
	N117	Female	38	Myanmar	Tengchong	2019
	N118	Male	31	Myanmar	Tengchong	2019
	N119	Male	20	Myanmar	Yingjiang	2019
	N120	Male	25	Myanmar	Yingjiang	2019
	N121	Male	60	Myanmar	Yingjiang	2019
	N122	Male	56	Myanmar	Tengchong	2019
	N123	Male	42	Myanmar	Mangshi	2019
	N124	Female	55	Myanmar	Yingjiang	2019
	N125	Male	27	Myanmar	Linxiang	2019
	N126	Male	70	Myanmar	Linxiang	2019
	N127	Male	35	Myanmar	Linxiang	2019
	N128	Male	7	Myanmar	Linxiang	2019
	N129	Male	53	Myanmar	Baoshan	2019
	N130	Male	42	Myanmar	Tengchong	2019
	N131	Male	43	Myanmar	Yingjiang	2019
	N132	Female	36	Myanmar	Yingjiang	2019
	N133	Female	16	Myanmar	Linxiang	2019
	N134	Female	37	Myanmar	Tengchong	2019
	N135	Male	45	Myanmar	Tengchong	2019
	N136	Male	42	Myanmar	Tengchong	2019
	N137	Male	43	Myanmar	Yingjiang	2019
	N138	Male	29	Myanmar	Yingjiang	2019
	N139	Male	32	Myanmar	Yingjiang	2019
	N140	Male	21	Myanmar	Yingjiang	2019
	N141	Male	35	Myanmar	Yingjiang	2019
	N142	Female	24	Myanmar	Yingjiang	2019
	N143	Female	40	Myanmar	Yingjiang	2019
	N144	Male	33	Myanmar	Yingjiang	2019
	N145	Male	21	Myanmar	Yingjiang	2019
	N146	Male	40	Myanmar	Yingjiang	2019
	N147	Male	48	Myanmar	Yingjiang	2019
	N148	Male	46	Myanmar	Yingjiang	2019
	N149	Male	53	Myanmar	Yingjiang	2019
	N150	Male	52	Myanmar	Yingjiang	2019
	N151	Male	43	Myanmar	Yingjiang	2019
	N152	Female	61	Myanmar	Yingjiang	2019
	N153	Male	48	Myanmar	Yingjiang	2019
	N154	Male	40	Myanmar	Yingjiang	2019
	N155	Male	43	Myanmar	Longchuan	2019
	N156	Male	62	Myanmar	Mangshi	2019
	N157	Male	51	Myanmar	Mangshi	2019
	N158	Male	48	Myanmar	Mangshi	2019
	N159	Male	49	Myanmar	Mangshi	2019
	N160	Male	50	Myanmar	Mangshi	2019
	N161	Male	22	Myanmar	Mangshi	2019
	N162	Male	53	Myanmar	Mangshi	2019
	N163	Male	48	Myanmar	Yingjiang	2019
	N164	Female	43	Myanmar	Linxiang	2019
	N165	Male	37	Myanmar	Linxiang	2019
	N166	Female	57	Myanmar	Mangshi	2019
	N167	Male	50	Myanmar	Yingjiang	2019
	N168	Male	33	Myanmar	Yingjiang	2019
	N169	Female	48	Myanmar	Linxiang	2019
	N170	Male	39	Myanmar	Linxiang	2019
	N171	Female	48	Myanmar	Linxiang	2019
	N172	Male	63	Myanmar	Tengchong	2019
	N173	Female	17	Myanmar	Yingjiang	2019
	N174	Male	55	Myanmar	Yingjiang	2019
	N175	Male	21	Myanmar	Yingjiang	2019
	N176	Female	24	Myanmar	Yingjiang	2019
	N177	Male	14	Myanmar	Yingjiang	2019
	N178	Male	26	Myanmar	Yingjiang	2019
	N179	Female	37	Myanmar	Yingjiang	2019
	N180	Female	60	Myanmar	Yingjiang	2019
	N181	Male	41	Myanmar	Yingjiang	2019
	N182	Female	47	Myanmar	Yingjiang	2019
	N183	Male	44	Myanmar	Yingjiang	2019
	N184	Female	8	Myanmar	Yingjiang	2018
	N185	Male	22	Myanmar	Yingjiang	2018
	N186	Female	29	Myanmar	Yingjiang	2018
	N187	Female	55	Myanmar	Yingjiang	2018
	N188	Male	20	Myanmar	Yingjiang	2018
	N189	Female	48	Myanmar	Yingjiang	2018
	N190	Male	31	Myanmar	Yingjiang	2018
	N191	Male	57	Myanmar	Yingjiang	2018
	N192	Male	15	Myanmar	Yingjiang	2018
	N193	Male	50	Myanmar	Yingjiang	2018
	N194	Male	6	Myanmar	Yingjiang	2018
	N195	Female	22	Myanmar	Yingjiang	2018
	N196	Female	11	Myanmar	Yingjiang	2018
	N197	Male	30	Myanmar	Yingjiang	2018
	N198	Female	49	Myanmar	Yingjiang	2018
	N199	Female	9	Myanmar	Yingjiang	2018
	N200	Female	39	Myanmar	Yingjiang	2018
	N201	Male	30	Myanmar	Yingjiang	2018
	N202	Male	22	Myanmar	Ruili	2018
	N203	Male	40	Myanmar	Mangshi	2018
	N204	Male	64	Myanmar	Ruili	2018
	N205	Male	13	Myanmar	Lianghe	2018
	N206	Female	4	Myanmar	Yingjiang	2018
	N207	Male	16	Myanmar	Yingjiang	2018
	N208	Female	8	Myanmar	Yingjiang	2018
	N209	Male	26	Myanmar	Yingjiang	2018
	N210	Male	30	Myanmar	Yingjiang	2018
	N211	Male	34	Myanmar	Yingjiang	2018
	N212	Female	43	Myanmar	Yingjiang	2018
	N213	Male	52	Myanmar	Yingjiang	2018
	N214	Female	69	Myanmar	Yingjiang	2018
	N215	Male	61	Myanmar	Yingjiang	2018
	N216	Male	47	Myanmar	Yingjiang	2018
	N217	Male	26	Myanmar	Yingjiang	2018
	N218	Female	10	Myanmar	Yingjiang	2018
	N219	Male	31	Myanmar	Yingjiang	2018
	N220	Male	21	Myanmar	Ruili	2018
	N221	Male	32	Myanmar	Yingjiang	2018
	N222	Female	45	Myanmar	Yingjiang	2018
	N223	Male	30	Myanmar	Yingjiang	2018
	N224	Male	29	Myanmar	Yingjiang	2018
	N225	Male	44	Myanmar	Yingjiang	2018
	N226	Female	1	Myanmar	Yingjiang	2018
	N227	Female	18	Myanmar	Yingjiang	2018
	N228	Female	17	Myanmar	Linxiang	2018
	N229	Male	31	Myanmar	Ruili	2018
	N230	Female	56	Myanmar	Yingjiang	2018
	N231	Male	41	Myanmar	Yingjiang	2018
	N232	Male	1	Myanmar	Yingjiang	2018
	N233	Female	19	Myanmar	Longchuan	2018
	N234	Male	34	Myanmar	Lianghe	2018
	N235	Male	32	Myanmar	Longchuan	2018
	N236	Male	27	Myanmar	Longchuan	2018
	N237	Male	63	Myanmar	Yingjiang	2018
	N238	Male	50	Myanmar	Yingjiang	2018
	N239	Male	42	Myanmar	Yingjiang	2018
	N240	Male	24	Myanmar	Yingjiang	2018
	N241	Female	42	Myanmar	Yingjiang	2018
	N242	Male	25	Myanmar	Yingjiang	2018
	N243	Male	64	Myanmar	Yingjiang	2018
	N244	Male	11	Myanmar	Yingjiang	2018
	N245	Male	54	Myanmar	Yingjiang	2018
	N246	Male	28	Myanmar	Linxiang	2018
	N247	Female	36	Myanmar	Linxiang	2018
	N248	Male	31	Myanmar	Linxiang	2018
	N249	Male	50	Myanmar	Mangshi	2018
	N250	Male	63	Myanmar	Ruili	2018
	N251	Male	47	Myanmar	Mangshi	2018
	N252	Male	24	Myanmar	Yingjiang	2018
	N253	Female	41	Myanmar	Yingjiang	2018
	N254	Male	19	Myanmar	Yingjiang	2018
	N255	Male	30	Myanmar	Jinping	2020
	N256	Male	39	Myanmar	Baoshan	2018
	N257	Male	18	Myanmar	Linxiang	2019
